# Supplementary material for: From Bioinformatics Analysis to Recombinant Expression: Advancing Public Health with Taenia solium Proteins
Source: Int J Mol Sci. 2025 Oct 1;26(19):9585. doi: 10.3390/ijms26199585 (PMC12524493; doi:10.3390/ijms26199585)
Supplement: Supplementary file 1 [file ijms-26-09585-s001.zip]

Archive with 1 entries (1 files):
- ijms-3838070-supplementary.pdf
